# Supplementary material for: Tree diversity in agroforestry systems of native fine-aroma cacao, Amazonas, Peru
Source: PLoS One. 2022 Oct 13;17(10):e0275994. doi: 10.1371/journal.pone.0275994 (PMC9560059; doi:10.1371/journal.pone.0275994)
Supplement: S1 File — (XLSX) [file pone.0275994.s001.xlsx]

## Sheet: Data_base
Common name	Specie	Farm1	Farm2	Farm3	Farm4	Farm5	Farm6	Farm7	Farm8	Farm9	Farm10	Farm11	Farm12	Farm13	Farm14	Farm15	Total
Cacao	Theobroma cacao	173	127	244	223	193	273	300	124	185	368	345	306	159	202	215	3437
Mango	Mangifera indica	0	0	0	0	0	0	0	0	2	0	0	3	1	0	0	6
Cirguela	Spondias purpurea	0	0	0	0	0	0	0	0	0	0	0	0	1	0	0	1
Guanábana	Annona muricata	0	0	0	0	0	0	0	0	0	0	0	0	2	0	0	2
coco	Cocus nucifera L.	2	0	0	1	1	0	0	0	0	0	0	0	0	0	0	4
Zapote	Matisia cordata	0	0	0	0	0	0	0	0	2	0	0	0	0	0	0	2
laurel	Cordia alliodora	3	0	1	6	6	0	4	0	0	0	7	13	3	12	0	55
Papaya	Carica papaya	0	0	0	0	0	0	0	4	1	0	0	0	0	0	0	5
Guaba	Inga sp.	7	0	5	0	0	0	0	0	0	0	1	0	0	3	0	16
Palo blanco	Lysiloma divaricatum	0	0	0	0	0	1	0	0	0	0	0	0	1	4	1	7
palta	Persea americana	5	0	0	0	0	0	0	3	0	0	0	0	2	1	1	12
Cedro	Cedrela odorata	1	0	0	0	3	0	0	2	0	0	0	0	0	1	0	7
platano	Musa sp	14	12	0	18	0	13	67	10	0	0	30	1	87	5	59	316
Capirona	Calycophyllum spruceanum	0	0	0	0	2	0	0	2	0	0	0	0	1	0	0	5
lima	Citrus limetta	0	0	0	1	2	0	0	0	1	0	0	0	0	1	0	5
Naranja	Citrus sinensis	0	0	0	1	0	0	0	0	0	1	0	0	1	0	0	3
Mandarina	Citrus reticulata	0	0	0	0	0	2	0	0	0	0	0	0	0	0	5	7
Limon	Citrus aurantifolia	0	0	0	0	0	0	0	1	0	0	0	0	0	0	0	1
		205	139	250	250	207	289	371	146	191	369	383	323	258	229	281	3891

## Sheet: Basal_area
Family	Common name	Specie	Farm1	Farm2	Farm3	Farm4	Farm5	Farm6	Farm7	Farm8	Farm9	Farm10	Farm11	Farm12	Farm13	Farm14	Farm15	Total
Theobromae	Cacao	Theobroma cacao	0.635353	0.90442	0.959824	0.632727	0.979257	0.888197	0.787536	1.6111	1.64904	1.63908	1.20247	0.871587	0.498032	0.631876	0.676622	14.5671
Anacardiaceae	Mango	Mangifera indica	0	0	0	0	0	0	0	0	0.0848758	0	0	0.0840734	0.0860708	0	0	0.25502
	Cirguela	Spondias purpurea	0	0	0	0	0	0	0	0	0	0	0	0	0.0196563	0	0	0.0196563
Annonaceae	Guanábana	Annona muricata	0	0	0	0	0	0	0	0	0	0	0	0	0.00826346	0	0	0.00826346
Aracaceae	coco	Cocus nucifera L.	0.0361042	0	0	0.095764	0.00687834	0	0	0	0	0	0	0	0	0	0	0.138747
Bombaceae	Zapote	Matisia cordata	0	0	0	0	0	0	0	0	0.107568	0	0	0	0	0	0	0.107568
Boraginaceae	laurel	Cordia alliodora	0.14682	0	0.0232047	6	0.185579	0	0.144801	0	0	0	0.215132	0.285088	0.0578506	0.740653	0	7.79913
Caricaceae	Papaya	Carica papaya	0	0	0	0	0	0	0	0.011994	0.00439466	0	0	0	0	0	0	0.0163887
Fabaceae	Guaba	Inga sp.	0.147329	0	0.0752065	0	0	0	0	0	0	0	0.00584424	0	0	0.0159427	0	0.244323
	Palo blanco	Lysiloma divaricatum	0	0	0	0	0	0.0249554	0	0	0	0	0	0	0.0541623	0.107345	0.037777	0.22424
Lauraceae	palta	Persea americana	0.0184858	0	0	0	0	0	0	0.0620077	0	0	0	0	0.0468532	0.00615005	0.0362574	0.169754
Meliaceae	Cedro	Cedrela odorata	0.147186	0	0	0	0.0556553	0	0	0.0114363	0	0	0	0	0	0.0209423	0	0.23522
Musaceae	platano	Musa sp	0.133284	0.15481	0	0.317577	0	0.206783	0.868071	0.109255	0	0	0.285344	0.0114306	0.882222	0.0361525	0.581127	3.58606
Rubiaceae	Capirona	Calycophyllum spruceanum	0	0	0	0	0.00482254	0	0	0.000413324	0	0	0	0	0.00101612	0	0	0.00625199
Rutaceae	lima	Citrus limetta	0	0	0	0.0270474	0.021295	0	0	0	0.00716196	0	0	0	0	0.0012434	0	0.0567478
	Naranja	Citrus sinensis	0	0	0	0.00219283	0	0	0	0	0	0.00105241	0	0	0.00458365	0	0	0.00782889
	Mandarina	Citrus reticulata	0	0	0	0	0	0.0238866	0	0	0	0	0	0	0	0	0.0520193	0.0759059
	Limon	Citrus aurantifolia	0	0	0	0	0	0	0	0.00716196	0	0	0	0	0	0	0	0.00716196
